# Supplementary material for: Schisandra rubriflora Fruit and Leaves as Promising New Materials of High Biological Potential: Lignan Profiling and Effect-Directed Analysis
Source: Molecules. 2022 Mar 25;27(7):2116. doi: 10.3390/molecules27072116 (PMC9000568; doi:10.3390/molecules27072116)
Supplement: Supplementary file 1 [file molecules-27-02116-s001.zip]

Archive with 1 entries (1 files):
- Supplememtary data molecules-1612968.pdf
